# Supplementary material for: Two Molecularly Defined Neuronal Types in the Mammillary Body Govern Different Temporal Periods during Working Memory Maintenance
Source: Research (Wash D C). 2026 Apr 22;9:1253. doi: 10.34133/research.1253 (PMC13100351; doi:10.34133/research.1253)
Supplement: Supplementary 1 — Figs. S1 to S10 Tables S1 and S2 Movies S1 and S2 [file research.1253.f1.zip]

Archive with 3 entries (3 files):
- Supplementary Figures and Tables.pdf
- Video S1.mp4
- Video S2.mp4
